# Supplementary material for: The Effect of Potassium Nitrate Supplementation on the Force and Properties of Extensor digitorum longus (EDL) Muscles in Mice
Source: Nutrients. 2023 Mar 20;15(6):1489. doi: 10.3390/nu15061489 (PMC10057731; doi:10.3390/nu15061489)
Supplement: Supplementary file 1 [file nutrients-15-01489-s001.zip]

Archive with 1 entries (1 files):
- nutrients-2265846-supplementary.pdf
